# Supplementary material for: Gut microbial similarity in twins is driven by shared environment and aging
Source: eBioMedicine. 2022 Apr 29;79:104011. doi: 10.1016/j.ebiom.2022.104011 (PMC9062754; doi:10.1016/j.ebiom.2022.104011)
Supplement: Supplementary file 3 [file mmc3.xlsx]

## Sheet: TWIN_samples
Supplementary file 3. Overview of the samples included in the study.
	+	Samples included in the study
	+	Samples not considered for the analysis due to not availability of the correspondent twin
	-	Samples failed or not available
Pair No.	Coding	Zigosity	Gender	Age	DNA				RNA
					Feces	Saliva	Gastric biopsy		Gastric biopsy
							Antrum	Corpus	Antrum	Corpus
1	T1_1	MZ	female	41	-	+	+	+	+	+
	T1_2		female		-	+	+	+	+	+
2	T2_1	MZ	male	25	-	+	+	+	+	+
	T2_2		male		-	+	+	+	+	+
3	T3_1	DZ	female	29	-	+	+	+	-	-
	T3_2		female		-	+	+	+	+	+
4	T4_1	DZ	female	66	-	+	-	+	+	-
	T4_2		female		-	+	+	-	+	+
5	T5_1	MZ	female	67	-	+	-	+	+	+
	T5_2		female		-	+	+	+	+	+
6	T6_1	DZ	male	44	+	+	+	+	+	+
	T6_2		female		+	+	+	+	+	+
7	T7_1	DZ	male	50	+	+	+	+	+	+
	T7_2		female		+	+	+	+	+	+
8	T8_1	MZ	male	38	-	+	-	+	+	+
	T8_2		male		-	-	+	-	+	+
9	T9_1	MZ	female	43	+	+	+	+	+	+
	T9_2		female		+	-	+	-	+	+
10	T10_1	MZ	female	44	+	+	-	+	+	+
	T10_2		female		+	+	+	-	+	+
11	T11_1	DZ	female	68	+	+	+	+	+	+
	T11_2		female		+	+	+	+	+	+
12	T12_1	DZ	female	51	+	+	-	-	-	-
	T12_2		female		+	+	+	+	+	+
13	T13_1	DZ	female	36	+	+	+	+	+	+
	T13_2		female		+	+	-	-	+	+
14	T14_1	MZ	female	46	+	+	+	+	+	+
	T14_2		female		+	-	+	+	+	+
15	T15_1	MZ	female	25	+	+	-	-	+	+
	T15_2		female		+	+	-	-	+	+
16	T16_1	MZ	female	32	+	+	+	+	+	-
	T16_2		female		+	+	+	+	+	+
17	T17_1	DZ	female	41	+	+	+	+	+	+
	T17_2		male		+	+	+	+	+	+
18	T18_1	MZ	male	60	+	+	+	+	+	+
	T18_2		male		+	-	+	+	+	+
19	T19_1	DZ	male	32	+	+	+	+	+	+
	T19_2		male		+	-	+	+	+	+
20	T20_1	DZ	male	23	+	+	+	-	-	+
	T20_2		female		+	+	+	+	+	+
21	T21_1	DZ	female	47	+	+	+	+	-	+
	T21_2		female		+	-	+	+	+	+
22	T22_1	MZ	female	38	+	+	+	+	+	+
	T22_2		female		+	+	+	+	+	-
23	T23_1	MZ	male	43	+	+	+	+	+	+
	T23_2		male		+	+	+	+	+	+
24	T24_1	DZ	female	25	+	+	+	+	+	+
	T24_2		female		+	+	+	+	+	+
25	T25_1	DZ	female	23	-	-	+	+	+	-
	T25_2		female		-	-	+	+	+	+
26	T26_1	MZ	female	28	+	+	+	+	+	+
	T26_2		female		+	+	+	+	+	-
27	T27_1	DZ	male	23	-	-	+	-	+	+
	T27_2		female		-	+	+	+	-	+
28	T28_1	MZ	female	37	-	-	+	+	+	+
	T28_2		female		-	-	-	+	+	+
29	T29_1	DZ	female	37	+	+	+	+	+	+
	T29_2		male		+	+	-	-	+	+
30	T30_1	MZ	female	28	+	+	-			-
	T30_2		female		+	-	-			-
31	T31_1	DZ	male	17	+	-	-	-	-	-
	T31_2		male		+	-	-	-	-	-
32	T32_1	MZ	female	12	+	-	-	-	-	-
	T32_2		female		+	-	-	-	-	-
33	T33_1	MZ	female	20	+	-	-	-	-	-
	T33_2		female		+	-	-	-	-	-
34	T34_1	DZ	female	21	+	-	-	-	-	-
	T34_2		male		+	-	-	-	-	-
35	T35_1	DZ	male	21	+	-	-	-	-	-
	T35_2		female		+	-	-	-	-	-
36	T36_1	MZ	female	19	+	-	-	-	-	-
	T36_2		female		+	-	-	-	-	-
37	T37_1	MZ	female	18	+	-	-	-	-	-
	T37_2		female		+	-	-	-	-	-
38	T38_1	MZ	female	12	+	-	-	-	-	-
	T38_2		female		+	-	-	-	-	-
39	T39_1	DZ	male	17	+	-	-	-	-	-
	T39_2		male		+	-	-	-	-	-
40	T40_1	DZ	male	13	+	-	-	-	-	-
	T40_2		male		+	-	-	-	-	-
41	T41_1	DZ	female	19	+	-	-	-	-	-
	T41_2		female		+	-	-	-	-	-
42	T42_1	DZ	female	20	+	-	-	-	-	-
	T42_2		male		+	-	-	-	-	-
43	T43_1	DZ	female	19	+	-	-	-	-	-
	T43_2		female		+	-	-	-	-	-
44	T44_1	DZ	female	16	+	-	-	-	-	-
	T44_2		female		+	-	-	-	-	-
45	T45_1	MZ	female	21	+	-	-	-	-	-
	T45_2		female		+	-	-	-	-	-
46	T46_1	DZ	male	18	+	-	-	-	-	-
	T46_2		female		+	-	-	-	-	-
47	T47_1	MZ	female	20	+	-	-	-	-	-
	T47_2		female		+	-	-	-	-	-
48	T48_1	DZ	female	16	+	-	-	-	-	-
	T48_2		female		+	-	-	-	-	-
49	T49_1	DZ	male	18	+	-	-	-	-	-
	T49_2		female		+	-	-	-	-	-
50	T51_1	MZ	female	23	+	-	-	-	-	-
	T51_2		female		+	-	-	-	-	-
51	T52_1	MZ	female	17	+	-	-	-	-	-
	T52_2		female		+	-	-	-	-	-
52	T53_1	MZ	female	26	+	-	-	-	-	-
	T53_2		female		+	-	-	-	-	-
53	T54_1	DZ	female	21	+	-	-	-	-	-
	T54_2		male		+	-	-	-	-	-
54	T55_1	DZ	male	20	+	-	-	-	-	-
	T55_2		male		+	-	-	-	-	-
55	T56_1	DZ	female	16	+	-	-	-	-	-
	T56_2		female		+	-	-	-	-	-
56	T57_1	MZ	male	20	+	-	-	-	-	-
	T57_2		male		+	-	-	-	-	-
57	T58_1	MZ	female	19	+	-	-	-	-	-
	T58_2		female		+	-	-	-	-	-
58	T59_1	DZ	male	9	+	-	-	-	-	-
	T59_2		female		+	-	-	-	-	-
59	T60_1	DZ	female	21	+	-	-	-	-	-
	T60_2		female		+	-	-	-	-	-
60	T61_1	DZ	male	20	+	-	-	-	-	-
	T61_2		female		+	-	-	-	-	-
61	T62_1	MZ	female	43	+	-	-	-	-	-
	T62_2		female		+	-	-	-	-	-
62	T63_1	MZ	female	44	+	-	-	-	-	-
	T63_2		female		+	-	-	-	-	-
63	T64_1	MZ	female	23	+	-	-	-	-	-
	T64_2		female		+	-	-	-	-	-
64	T65_1	DZ	male	58	+	-	-	-	-	-
	T65_2		male		+	-	-	-	-	-
65	T66_1	DZ	female	44	+	-	-	-	-	-
	T66_2		male		+	-	-	-	-	-
66	T67_1	DZ	male	21	+	-	-	-	-	-
	T67_2		female		+	-	-	-	-	-
67	T68_1	DZ	male	16	+	-	-	-	-	-
	T68_2		male		+	-	-	-	-	-
68	T69_1	DZ	female	22	+	-	-	-	-	-
	T69_2		female		+	-	-	-	-	-
69	T70_1	MZ	male	24	+	-	-	-	-	-
	T70_2		male		+	-	-	-	-	-
70	T71_1	DZ	male	19	+	-	-	-	-	-
	T71_2		female		+	-	-	-	-	-
71	T72_1	DZ	male	53	+	-	-	-	-	-
	T72_2		male		+	-	-	-	-	-
72	T73_1	DZ	female	17	+	-	-	-	-	-
	T73_2		male		+	-	-	-	-	-
73	T74_1	DZ	male	22	+	-	-	-	-	-
	T74_2		female		+	-	-	-	-	-
74	T75_1	MZ	female	29	+	-	-	-	-	-
	T75_2		female		+	-	-	-	-	-
75	T76_1	DZ	female	45	+	-	-	-	-	-
	T67_2		female		+	-	-	-	-	-
76	T77_1	MZ	female	20	+	-	-	-	-	-
	T77_2		female		+	-	-	-	-	-
77	T78_1	MZ	female	20	+	-	-	-	-	-
	T78_2		female		+	-	-	-	-	-
78	T79_1	MZ	male	19	+	-	-	-	-	-
	T79_2		male		+	-	-	-	-	-
79	T80_1	MZ	female	56	+	-	-	-	-	-
	T80_2		female		+	-	-	-	-	-
80	T81_1	DZ	female	14	+	-	-	-	-	-
	T81_2		male		+	-	-	-	-	-
81	T82_1	DZ	female	47	+	-	-	-	-	-
	T82_2		female		+	-	-	-	-	-
82	T83_1	MZ	male	18	+	-	-	-	-	-
	T83_2		male		+	-	-	-	-	-
83	T84_1	DZ	male	20	+	-	-	-	-	-
	T84_2		female		+	-	-	-	-	-
84	T85_1	DZ	male	16	+	-	-	-	-	-
	T85_2		female		+	-	-	-	-	-
85	T87_1	MZ	male	40	+	-	-	-	-	-
	T87_2		male		+	-	-	-	-	-
86	T88_1	DZ	female	72	+	-	-	-	-	-
	T88_2		male		+	-	-	-	-	-
87	T89_1	DZ	male	20	+	-	-	-	-	-
	T89_2		female		+	-	-	-	-	-
88	T90_1	MZ	male	32	+	-	-	-	-	-
	T90_2		male		+	-	-	-	-	-
89	T91_1	DZ	female	17	+	-	-	-	-	-
	T91_2		male		+	-	-	-	-	-
90	T92_1	MZ	female	38	+	-	-	-	-	-
	T92_2		female		+	-	-	-	-	-
91	T93_1	DZ	female	38	+	-	-	-	-	-
	T93_2		female		+	-	-	-	-	-
92	T94_1	DZ	male	16	+	-	-	-	-	-
	T94_2		female		+	-	-	-	-	-
93	T95_1	DZ	female	71	+	-	-	-	-	-
	T95_2		male		+	-	-	-	-	-
94	T96_1	DZ	male	16	+	-	-	-	-	-
	T96_2		male		+	-	-	-	-	-
95	T97_1	MZ	male	46	+	-	-	-	-	-
	T97_2		male		+	-	-	-	-	-
96	T98_1	MZ	female	19	+	-	-	-	-	-
	T98_2		female		+	-	-	-	-	-
97	T99_1	MZ	female	19	+	-	-	-	-	-
	T99_2		female		+	-	-	-	-	-
98	T100_1	DZ	female	40	+	-	-	-	-	-
	T100_2		female		+	-	-	-	-	-
99	T101_1	DZ	male	20	+	-	-	-	-	-
	T101_2		female		+	-	-	-	-	-
100	T102_1	MZ	female	21	+	-	-	-	-	-
	T102_2		female		+	-	-	-	-	-
101	T103_1	MZ	male	22	+	-	-	-	-	-
	T103_2		male		+	-	-	-	-	-
102	T104_1	MZ	female	20	+	-	-	-	-	-
	T104_2		female		+	-	-	-	-	-
103	T107_1	DZ	female	33	+	-	-	-	-	-
	T107_2		male		+	-	-	-	-	-
104	T108_1	MZ	female	20	+	-	-	-	-	-
	T108_2		female		+	-	-	-	-	-
105	T109_1	DZ	female	38	+	-	-	-	-	-
	T109_2		female		+	-	-	-	-	-
106	T113_1	MZ	female	19	+	-	-	-	-	-
	T113_2		female		+	-	-	-	-	-
107	T114_1	MZ	female	20	+	-	-	-	-	-
	T114_2		female		+	-	-	-	-	-
108	T115_1	MZ	male	36	+	-	-	-	-	-
	T115_2		male		+	-	-	-	-	-
